# Supplementary material for: Dual‐Mechanism Peptide SR25 has Broad Antimicrobial Activity and Potential Application for Healing Bacteria‐infected Diabetic Wounds
Source: Adv Sci (Weinh). 2024 Jun 14;11(30):2401793. doi: 10.1002/advs.202401793 (PMC11321617; doi:10.1002/advs.202401793)
Supplement: Supplementary file 2 — Supporting Information [file ADVS-11-2401793-s002.xls]

## Sheet: Table S4
Table S4. KEGG Pathway enrichment analysis of differentially expressed genes.
Hits	Term	Genes	typeII	typeI
27	Glyoxylate and dicarboxylate metabolism	glxK|mdh|aceB|aldA|katE|aceA|dmlA|glcF|ttdA|ttdB|glcE|fdoH|fdoI|fucO|purU|oxc|hyi|glxR|acnB|ybhJ|gcl|gcvT|acs|glnA|glcD|glcB|gltA	Carbohydrate metabolism	Metabolism
22	Butanoate metabolism	puuE|adhE|gadB|fadB|ydiF|dmlA|yihU|paaF|ilvB|ilvN|gadA|ilvM|paaH|gabD|gabT|sdhD|sdhA|sdhC|sdhB|atoA|atoD|fadJ	Carbohydrate metabolism	Metabolism
8	Phosphonate and phosphinate metabolism	phnM|phnL|phnP|phnO|phnH|phnG|phnJ|phnI	Metabolism of other amino acids	Metabolism
6	Geraniol degradation	paaF|fadB|ahr|fadA|fadI|fadJ	Metabolism of terpenoids and polyketides	Metabolism
11	Fatty acid degradation	frmA|fadD|adhE|paaF|aas|fadB|fadE|fadA|yiaY|fadI|fadJ	Lipid metabolism	Metabolism
10	Exopolysaccharide biosynthesis	wcaK|wcaL|wcaJ|wcaE|wcaI|wcaC|wcaF|wcaB|wcaA|pgaC	Glycan biosynthesis and metabolism	Metabolism
22	Flagellar assembly	flgH|flgF|flgN|flgB|flgA|motB|flhB|fliT|fliS|fliC|fliA|fliM|fliO|fliI|fliH|fliP|flgI|motA|fliE|fliF|fliG|flhE	Cell motility	Cellular Processes
12	Lysine degradation	cadA|paaF|gabD|lhgD|gabT|fadB|ydiJ|patA|atoA|atoD|glaH|fadJ	Amino acid metabolism	Metabolism
6	Histidine metabolism	hisF|hisA|hisH|hisB|hisC|hisD	Amino acid metabolism	Metabolism
11	Citrate cycle (TCA cycle)	acnB|fumE|ybhJ|mdh|sdhD|sdhA|gltA|sdhC|sdhB|sucD|icd	Carbohydrate metabolism	Metabolism
65	Two-component system	cusF|wza|wzb|wzc|cusA|citX|cusR|kdpA|gfcE|cheA|pstS|glnG|fliA|cheY|cheB|fdnH|tap|tar|fdnI|ompC|rcsD|hyaC|hyaB|hyaA|fepA|dpiA|torC|atoS|citT|citG|cydA|citD|phoQ|citF|citC|narV|ddpX|narQ|rstA|rstB|appY|gltK|zraP|narZ|glnA|fliC|narW|narY|tsr|motA|emrY|fecR|sdiA|etp|evgA|uhpT|narJ|rcsA|phoP|degP|uhpA|atoD|atoC|atoE|atoA	Signal transduction	Environmental Information Processing
10	Pentose phosphate pathway	yhfW|gntK|yggF|pgl|glpX|rpiB|phnN|pfkA|talA|tktB	Carbohydrate metabolism	Metabolism
3	Limonene and pinene degradation	fadB|paaF|fadJ	Metabolism of terpenoids and polyketides	Metabolism
3	Caprolactam degradation	fadB|paaF|fadJ	Xenobiotics biodegradation and metabolism	Metabolism
19	Ribosome	rpsF|rplD|rplF|rplT|rpmI|rplO|rpmF|rpsQ|rpsS|rplB|rpsC|rplY|rpmD|rpmC|rplQ|rpsN|rpsJ|rpsM|rpsB	Translation	Genetic Information Processing
18	Fructose and mannose metabolism	fruA|srlB|fucI|fcl|srlE|yggF|xylA|yfaU|cpsB|cmtA|alsE|glpX|rhmD|ydjJ|rpiB|fruK|pfkA|gmd	Carbohydrate metabolism	Metabolism
7	beta-Alanine metabolism	puuE|paaF|gadB|gabT|fadB|fadJ|gadA	Metabolism of other amino acids	Metabolism
11	Arginine and proline metabolism	puuB|putA|puuA|puu|DastA|astD|speG|patA|speF|astC|adiA	Amino acid metabolism	Metabolism
11	Oxidative phosphorylation	cyoC|cyoB|nuoK|cyoD|cyoE|sdhD|sdhA|cydA|sdhC|sdhB|ndh	Energy metabolism	Metabolism
20	Pyruvate metabolism	frmA|glcB|poxB|ppsA|adhE|fumE|leuA|yiaY|mdh|acs|lldD|ahr|yahK|hchA|aldA|eutE|aceB|eutG|aldB|ldhA	Carbohydrate metabolism	Metabolism

## Sheet: Table S5
Table S5. KEGG Pathway enrichment analysis of integrated transcriptomics and metabolomics data.
Terms	Hits	Metabolite/Genes
Carbohydrate metabolism
Glyoxylate and dicarboxylate metabolism	4	cis-Aconitic acid/Citric acid/Acetyl-CoA/L-Glutamine
Glyoxylate and dicarboxylate metabolism	27	glxK|mdh|aceB|aldA|katE|aceA|dmlA|glcF|ttdA|ttdB|glcE|fdoH|fdoI|fucO|purU|oxc|hyi|glxR|acnB|ybhJ|gcl|gcvT|acs|glnA|glcD|glcB|gltA
Butanoate metabolism	3	Crotonoyl-CoA/Succinic acid/Acetyl-CoA
Butanoate metabolism	22	puuE|adhE|gadB|fadB|ydiF|dmlA|yihU|paaF|ilvB|ilvN|gadA|ilvM|paaH|gabD|gabT|sdhD|sdhA|sdhC|sdhB|atoA|atoD|fadJ
Pyruvate metabolism	2	Acetyl-CoA/Fumaric acid
Pyruvate metabolism	20	frmA|glcB|poxB|ppsA|adhE|fumE|leuA|yiaY|mdh|acs|lldD|ahr|yahK|hchA|aldA|eutE|aceB|eutG|aldB|ldhA
Citrate cycle (TCA cycle)	5	Succinic acid/Citric acid/Fumaric acid/Acetyl-CoA/cis-Aconitic acid
Citrate cycle (TCA cycle)	11	acnB|fumE|ybhJ|mdh|sdhD|sdhA|gltA|sdhC|sdhB|sucD|icd
Pentose phosphate pathway	3	D-Sedoheptulose 7-phosphate/D-Glyceraldehyde 3-phosphate/Phosphoribosyl pyrophosphate
Pentose phosphate pathway	10	yhfW|gntK|yggF|pgl|glpX|rpiB|phnN|pfkA|talA|tktB
Galactose metabolism	3	Galactosylglycerol/Uridine diphosphategalactose/Uridine diphosphate glucose
Galactose metabolism	11	malZ|glk|galT|galE|dgoD|agaD|agaB|agaC|kbaY|yihR|pfkA
Oxidative phosphorylation	2	Succinic acid/Fumaric acid
Oxidative phosphorylation	11	cyoC|cyoB|nuoK|cyoD|cyoE|sdhD|sdhA|cydA|sdhC|sdhB|ndh
Glycolysis / Gluconeogenesis	4	D-Glyceraldehyde 3-phosphat/beta-D-Fructose 1,6-bisphosphate/Beta-D-Fructose 6-phosphate/Glucose 6-phosphate
Glycolysis / Gluconeogenesis	17	yggF|glk|frmA|ppsA|adhE|bglB|yiaY| aldB|glpX|eutG|ahr|yahK|acs|malX|yihX|pfkA|yihR
Amino acid metabolism
Arginine biosynthesis	3	L-Glutamine/N-Acetylglutamic acid/Fumaric acid
Arginine biosynthesis	6	argC|argA|argD|ybcF|glnA|argI
Lysine degradation	2	Crotonoyl-CoA/Acetyl-CoA
Lysine degradation	12	cadA|paaF|gabD|lhgD|gabT|fadB|ydiJ|patA|atoA|atoD|glaH|fadJ
Arginine and proline metabolism	1	Phosphocreatine
Arginine and proline metabolism	11	puuB|putA|puuA|puu|DastA|astD|speG|patA|speF|astC|adiA
Valine, leucine and isoleucine degradation	3	2-Methylacetoacetyl-CoA/Methylmalonic acid/Acetyl-CoA
Valine, leucine and isoleucine degradation	6	paaF|gabT|fadB|fadA|fadI|fadJ
Tryptophan metabolism	2	Crotonoyl-CoA/Acetyl-CoA
Tryptophan metabolism	5	fadB|katE|fadJ|katG|paaF
Alanine, aspartate and glutamate metabolism	5	N-Acetyl-L-aspartic acid/L-Glutamine/Citric acid/Fumaric acid/Succinic acid
Alanine, aspartate and glutamate metabolism	11	puuE|putA|gadB|gabD|gltB|asnB|glnA|gltD|asnA|gabT|gadA
Tyrosine metabolism	4	3,4-Dihydroxymandelic acid/Iodotyrosine/Liothyronine/Fumaric acid
Tyrosine metabolism	5	frmA|gabD|hisC|yiaY|adhE
Glycine, serine and threonine metabolism	1	DL-O-Phosphoserine
Glycine, serine and threonine metabolism	10	thrC|trpA|trpB|glxK|gcvT|betB|betA|sdaA|sdaB|ilvA
Lipid metabolism
Fatty acid degradation	4	Acetyl-CoA/trans-2-Hexenoyl-CoA/Crotonoyl-CoA/(2E)-Octenoyl-CoA
Fatty acid degradation	11	frmA|fadD|adhE|paaF|aas|fadB|fadE|fadA|yiaY|fadI|fadJ
alpha-Linolenic acid metabolism	2	OPC6-CoA/(+)-7-Isojasmonic acid CoA
alpha-Linolenic acid metabolism	2	fadA|fadI
Glycerolipid metabolism	2	G(10:0/10:0/10:0)/Glycerol 3-phosphate
Glycerolipid metabolism	3	yahK|glpK|glxK
Fatty acid biosynthesis	2	Acetyl-CoA/Malonic acid
Fatty acid biosynthesis	2	fabG|fadD
Glycerophospholipid metabolism	1	Glycerol 3-phosphate
Glycerophospholipid metabolism	5	pgpC|eutA|pgpA|ynbB|aas
Other metabolic pathway
Metabolism of xenobiotics by cytochrome P450	1	S-(2,2-Dichloro-1-hydroxy)ethyl glutathione
Metabolism of xenobiotics by cytochrome P450	2	frmA|gstB
Aminoacyl-tRNA biosynthesis	1	L-Glutamine
Aminoacyl-tRNA biosynthesis	5	fmt|lysU|serS|gltX|cysS
Folate biosynthesis	1	7,8-Dihydroneopterin
Folate biosynthesis	5	queE|moaB|mocA|ribA|queD
Vitamin B6 metabolism	1	2-Oxo-3-hydroxy-4-phosphobutanoic acid
Vitamin B6 metabolism	2	thrC|pdxH
Selenocompound metabolism	2	Selenocysteine/Methylselenopyruvate
Selenocompound metabolism	3	ynfE|cysD|malY
